# Supplementary material for: Novel Bat Lyssaviruses Identified by Nationwide Passive Surveillance in Taiwan, 2018–2021
Source: Viruses. 2022 Jul 18;14(7):1562. doi: 10.3390/v14071562 (PMC9316062; doi:10.3390/v14071562)
Supplement: Supplementary file 1 [file viruses-14-01562-s001.zip]

Archive with 1 entries (1 files):
- viruses-1796860-supplementary.pdf
